# Supplementary material for: Promoting Beneficial Arthropods in Urban Agroecosystems: Focus on Flowers, Maybe Not Native Plants
Source: Insects. 2023 Jun 23;14(7):576. doi: 10.3390/insects14070576 (PMC10380228; doi:10.3390/insects14070576)
Supplement: Supplementary file 1 [file insects-14-00576-s001.zip]

Archive with 1 entries (1 files):
- insects-2433632-supplementary.pdf
